# Supplementary material for: Liquid Biopsy Biomarkers in Urine: A Route towards Molecular Diagnosis and Personalized Medicine of Bladder Cancer
Source: J Pers Med. 2021 Mar 23;11(3):237. doi: 10.3390/jpm11030237 (PMC8004687; doi:10.3390/jpm11030237)
Supplement: Supplementary file 1 [file jpm-11-00237-s001.zip]

Archive with 1 entries (1 files):
- jpm-1109133-supplementary.tif
